# Supplementary material for: Multicolor Visual Detection of Deoxynivalenol in Grain Based on Magnetic Immunoassay and Enzymatic Etching of Plasmonic Gold Nanobipyramids
Source: Toxins (Basel). 2023 May 23;15(6):351. doi: 10.3390/toxins15060351 (PMC10304167; doi:10.3390/toxins15060351)
Supplement: Supplementary file 1 [file toxins-15-00351-s001.zip]

Archive with 1 entries (1 files):
- toxins-2379563-supplementary.pdf
